# Supplementary material for: Utilization of Supervised Machine Learning to Understand Kinase Inhibitor Toxophore Profiles
Source: Int J Mol Sci. 2023 Mar 7;24(6):5088. doi: 10.3390/ijms24065088 (PMC10049021; doi:10.3390/ijms24065088)
Supplement: Supplementary file 1 [file ijms-24-05088-s001.zip]

Archive with 1 entries (1 files):
- ijms-2197815-supplementary.pdf
